# Supplementary material for: Cryo-EM structure of ALC1 in an open conformation bound to a PARylated nucleosome
Source: Acta Crystallogr D Struct Biol. 2026 May 20;82(Pt 6):683–99. doi: 10.1107/S2059798326004158 (PMC13224931; doi:10.1107/S2059798326004158)
Supplement: Supplementary file 6 [file d-82-00683-sup6.zip]

Archive with 1 entries (1 files):
- alc1-orthologues-inspected_aligned.fasta
