# Supplementary material for: Cryo-EM structure of ALC1 in an open conformation bound to a PARylated nucleosome
Source: Acta Crystallogr D Struct Biol. 2026 May 20;82(Pt 6):683–99. doi: 10.1107/S2059798326004158 (PMC13224931; doi:10.1107/S2059798326004158)
Supplement: Supplementary file 7 [file d-82-00683-sup7.zip › chromatin_remodelers_with_SAH.csv]

Entry	Reviewed	Entry Name	Protein names	Gene Names	Organism	Length	SAH_Start	SAH_End	SAH_Sequence
B2RYR0	reviewed	RN168_RAT	E3 ubiquitin-protein ligase RNF168 (EC 2.3.2.27) (RING finger protein 168) (RING-type E3 ubiquitin transferase RNF168)	Rnf168	Rattus norvegicus (Rat)	564	113	181	PGELRREYEEEISKVEAERQASKEEENKASEEYIQRLLAEEEEEEKRRTERRRSEMEEQLRGDEELARR
O88379	reviewed	BAZ1A_MOUSE	Bromodomain adjacent to zinc finger domain protein 1A (Cbp146)	Baz1a Cbp146	Mus musculus (Mouse)	1555	331	394	RADALEARKREKEDKEKKREELKKMVEEERLKKKEEKERLKIEREKEREKLREEKRKYMEYLKQ
P23246	reviewed	SFPQ_HUMAN	Splicing factor, proline- and glutamine-rich (100 kDa DNA-pairing protein) (hPOMp100) (DNA-binding p52/p100 complex, 100 kDa subunit) (Polypyrimidine tract-binding protein-associated-splicing factor) (PSF) (PTB-associated-splicing factor)	SFPQ PSF	Homo sapiens (Human)	707	538	604	DLMRRQEELRRMEELHNQEMQKRKEMQLRQEEERRRREEEMMIRQREMEEQMRRQREESYSRMGYMD
P31376	reviewed	SWC3_YEAST	SWR1-complex protein 3	SWC3 FUN36 SWC1 YAL011W	Saccharomyces cerevisiae (strain ATCC 204508 / S288c) (Baker's yeast)	625	182	214	KWQDEQELKKKEKELKRKNDAEAKRLRMEERKR
P32657	reviewed	CHD1_YEAST	ATP-dependent chromatin remodeler CHD1 (EC 3.6.4.-) (Chromo domain-containing protein 1) (Chromodomain helicase-like DNA-binding protein 1)	CHD1 YER164W SYGP-ORF4	Saccharomyces cerevisiae (strain ATCC 204508 / S288c) (Baker's yeast)	1468	938	972	EEELKKLQDEEQKRKDEEYVKEQLEMMNRRDNALK
Q0IIM1	reviewed	RN168_BOVIN	E3 ubiquitin-protein ligase RNF168 (EC 2.3.2.27) (RING finger protein 168) (RING-type E3 ubiquitin transferase RNF168)	RNF168	Bos taurus (Bovine)	573	112	185	KPGELRREYEEEISKVEAERRACEEEENKASEEYIQKLLAEEEEEEKRQAEKRHREMEEQLKSDEELARRLSLD
Q12495	reviewed	CAF1A_YEAST	Chromatin assembly factor 1 subunit A (CAF-1 subunit A) (CAF-1 90 kDa subunit) (Chromatin assembly factor 1 subunit p90) (RAP1 localization factor 2)	RLF2 CAC1 YPR018W YP9531.12	Saccharomyces cerevisiae (strain ATCC 204508 / S288c) (Baker's yeast)	606	154	225	EKHRKELLRQEEKKKKELKVEEERQRRAELKKQKEEEKRRKEEARLEAKRRKEEERLKKEEEIRLKEEAKER
Q13111	reviewed	CAF1A_HUMAN	Chromatin assembly factor 1 subunit A (CAF-1 subunit A) (Chromatin assembly factor I p150 subunit) (CAF-I 150 kDa subunit) (CAF-I p150) (hp150)	CHAF1A CAF CAF1P150	Homo sapiens (Human)	956	410	443	ERQEALEAKLEEKRKKEEEKRLREEEKRIKAEKA
Q3UMU9	reviewed	HDGR2_MOUSE	Hepatoma-derived growth factor-related protein 2 (HRP-2)	Hdgfl2 Hdgfrp2	Mus musculus (Mouse)	669	320	351	WKRRDEERRRELEARRRREQEEELRRLREQER
Q68D10	reviewed	SPT2_HUMAN	Protein SPT2 homolog (Protein KU002155) (SPT2 domain-containing protein 1)	SPTY2D1	Homo sapiens (Human)	685	49	83	KRKEEELRRKALEEKRRKEELVKKRIELKHDKKAR
Q70CQ1	reviewed	UBP49_HUMAN	Ubiquitin carboxyl-terminal hydrolase 49 (EC 3.4.19.12) (Deubiquitinating enzyme 49) (Ubiquitin thioesterase 49) (Ubiquitin-specific-processing protease 49)	USP49	Homo sapiens (Human)	688	170	199	EQRRQEEALERKKEEARRRRREVKRRLLEE
Q7T308	reviewed	RN168_DANRE	E3 ubiquitin-protein ligase rnf168 (EC 2.3.2.27) (RING finger protein 168) (RING-type E3 ubiquitin transferase rnf168)	rnf168 zgc:64185	Danio rerio (Zebrafish) (Brachydanio rerio)	474	124	186	ELRKEYEDQISKLVEEKRALEEAERRASEEYIQRLLAEEEERLEEERRRREEQQLENDEKLAR
Q7Z4V5	reviewed	HDGR2_HUMAN	Hepatoma-derived growth factor-related protein 2 (HDGF-related protein 2) (HRP-2) (Hepatoma-derived growth factor 2) (HDGF-2)	HDGFL2 HDGF2 HDGFRP2 HRP2 UNQ785/PRO1604	Homo sapiens (Human)	671	316	347	WKRRDEARRRELEARRRREQEEELRRLREQEK
Q80XJ2	reviewed	RN168_MOUSE	E3 ubiquitin-protein ligase RNF168 (EC 2.3.2.27) (RING finger protein 168) (RING-type E3 ubiquitin transferase RNF168)	Rnf168	Mus musculus (Mouse)	565	114	180	GELRREYEEEISRVEAERQASKEEENKASEEYIQRLLAEEEEEEKRQREKRRSEMEEQLRGDEELAR
Q86WJ1	reviewed	CHD1L_HUMAN	ATP-dependent chromatin remodeler CHD1L (EC 3.6.4.-) (Amplified in liver cancer protein 1) (Chromo domain-containing protein 1-like)	CHD1L ALC1	Homo sapiens (Human)	897	639	673	ELEDRQKKRQEAAAKRRRLIEEKKRQKEEAEHKKK
Q8IYW5	reviewed	RN168_HUMAN	E3 ubiquitin-protein ligase RNF168 (hRNF168) (EC 2.3.2.27) (RING finger protein 168) (RING-type E3 ubiquitin transferase RNF168)	RNF168	Homo sapiens (Human)	571	112	185	KPGELRREYEEEISKVAAERRASEEEENKASEEYIQRLLAEEEEEEKRQAEKRRRAMEEQLKSDEELARKLSID
Q8VIJ6	reviewed	SFPQ_MOUSE	Splicing factor, proline- and glutamine-rich (DNA-binding p52/p100 complex, 100 kDa subunit) (Polypyrimidine tract-binding protein-associated-splicing factor) (PSF) (PTB-associated-splicing factor)	Sfpq Psf	Mus musculus (Mouse)	699	530	596	DLMRRQEELRRMEELHSQEMQKRKEMQLRQEEERRRREEEMMIRQREMEEQMRRQREESYSRMGYMD
Q925G1	reviewed	HDGR2_RAT	Hepatoma-derived growth factor-related protein 2 (HRP-2) (Hepatoma-derived growth factor 3) (HDGF-3)	Hdgfl2 Hdgf3 Hdgfrp2	Rattus norvegicus (Rat)	669	320	351	WKRRDEERRRELEARRRREQEEELRRLREQER
Q9BUQ8	reviewed	DDX23_HUMAN	Probable ATP-dependent RNA helicase DDX23 (EC 3.6.4.13) (100 kDa U5 snRNP-specific protein) (DEAD box protein 23) (PRP28 homolog) (U5-100kD)	DDX23	Homo sapiens (Human)	820	146	214	ELLAKKKAEEEAEAKPKFLSKAEREAEALKRRQQEVEERQRMLEEERKKRKQFQDLGRKMLEDPQERER
Q9BZI7	reviewed	REN3B_HUMAN	Regulator of nonsense transcripts 3B (Nonsense mRNA reducing factor 3B) (Up-frameshift suppressor 3 homolog B) (hUpf3B) (Up-frameshift suppressor 3 homolog on chromosome X) (hUpf3p-X)	UPF3B RENT3B UPF3X	Homo sapiens (Human)	483	213	259	EKREERRRREIERKRQREEERRKWKEEEKRKRKDIEKLKKIDRIPER
Q9CXF7	reviewed	CHD1L_MOUSE	ATP-dependent chromatin remodeler CHD1L (EC 3.6.4.-) (Chromo domain-containing protein 1-like)	Chd1l	Mus musculus (Mouse)	900	644	678	ELEDRRKKRQEAAAKRKRLMEEKRKEKEEAEHRKK
Q9H1J1	reviewed	REN3A_HUMAN	Regulator of nonsense transcripts 3A (Nonsense mRNA reducing factor 3A) (Up-frameshift suppressor 3 homolog A) (hUpf3)	UPF3A RENT3A UPF3	Homo sapiens (Human)	476	219	300	EYIKNRKLEKQRIREEKREERRRRELEKKRLREEEKRRRREEERCKKKETDKQKKIAEKEVRIKLLKKPEKGEEPTTEKPKE
Q9NRL2	reviewed	BAZ1A_HUMAN	Bromodomain adjacent to zinc finger domain protein 1A (ATP-dependent chromatin-remodeling protein) (ATP-utilizing chromatin assembly and remodeling factor 1) (hACF1) (CHRAC subunit ACF1) (Williams syndrome transcription factor-related chromatin-remodeling factor 180) (WCRF180) (hWALp1)	BAZ1A ACF1 WCRF180 HSPC317	Homo sapiens (Human)	1556	331	394	KADALEAKKKEKEDKEKKREELKKIVEEERLKKKEEKERLKVEREKEREKLREEKRKYVEYLKQ
E1BUG7	reviewed	SPT2_CHICK	Protein SPT2 homolog	SPTY2D1	Gallus gallus (Chicken)	690	49	78	RRKEEEKRKKELEEKRKKERLLAKRIELKH
O44498	reviewed	SET9_CAEEL	Histone-lysine N-methyltransferase set-9 (EC 2.1.1.-)	set-9 F15E6.1	Caenorhabditis elegans	1623	1081	1157	ESERRRFAAERHRAMDHKKQEAEEARRADEERRRLEEEVRRERAAKTKQMDEAEKARLEAEKAAEKEKKAKERKKME
P40480	reviewed	HOS4_YEAST	Protein HOS4	HOS4 YIL112W	Saccharomyces cerevisiae (strain ATCC 204508 / S288c) (Baker's yeast)	1083	783	877	KSVEISKIHEETAAEREARLKEEEEYRKKRLEKKRKKEQELLQKLAEDEKKRIEEQEKQKVLEMERLEKATLEKARKMEREKEMEEISYRRAVRD
Q2GWF3	reviewed	SET1_CHAGB	Histone-lysine N-methyltransferase, H3 lysine-4 specific (EC 2.1.1.354) (COMPASS component SET1) (SET domain-containing protein 1)	SET1 CHGG_07701	Chaetomium globosum (strain ATCC 6205 / CBS 148.51 / DSM 1962 / NBRC 6347 / NRRL 1970) (Soil fungus)	1076	356	389	DRSRRDEERARRDEQDRRRREDEADLEEEKRQRA
Q3B7N1	reviewed	CHD1L_BOVIN	ATP-dependent chromatin remodeler CHD1L (EC 3.6.4.-) (Chromo domain-containing protein 1-like)	CHD1L	Bos taurus (Bovine)	897	641	675	ELEDRRKRRQEAAAKRKRLLEEKRKKKEEAEHKKK
Q5RC67	reviewed	DDX23_PONAB	Probable ATP-dependent RNA helicase DDX23 (EC 3.6.4.13) (DEAD box protein 23)	DDX23	Pongo abelii (Sumatran orangutan) (Pongo pygmaeus abelii)	820	146	214	ELLAKKKAEEEAEAKPKFLSKAEREAEALKRRQQEVEERQRMLEEERKKRKQFQDLGRKMLEDPQERER
Q9QWF0	reviewed	CAF1A_MOUSE	Chromatin assembly factor 1 subunit A (CAF-1 subunit A) (Chromatin assembly factor I p150 subunit) (CAF-I 150 kDa subunit) (CAF-I p150)	Chaf1a Caip150	Mus musculus (Mouse)	911	353	426	LKEKERREKREKDEKEKAEKQRLKEEKRKERQEALEAKLEEKRKKEEEKRLREEEKRLREEEKRIKAEKAEITR
Q9U263	reviewed	SET26_CAEEL	Histone-lysine N-methyltransferase set-26 (EC 2.1.1.355)	set-26 Y51H4A.12	Caenorhabditis elegans	1645	1089	1170	ESERRRFAAERHRAMDHKKREAEEARRADEERRRLEEEVRRERAAKTKQMDEAEKARLEAEKAAEKEKKAKEREEAKERKKM
A0JMT0	reviewed	CA1AB_XENLA	Chromatin assembly factor 1 subunit A-B (CAF-1 subunit A) (Chromatin assembly factor I p150 subunit B) (CAF-I 150 kDa subunit B) (CAF-I p150-B) (xp150)	chaf1a-b caip150	Xenopus laevis (African clawed frog)	885	299	372	QREKDKKEKKEREDREKAEKNRLKEEKKKEKLEALEAKQEEKRKKEEEKRQKEEEKRLKEEEKRIKAEKAEITR
A6QLA6	reviewed	CAF1A_BOVIN	Chromatin assembly factor 1 subunit A (CAF-1 subunit A) (Chromatin assembly factor I p150 subunit) (CAF-I 150 kDa subunit) (CAF-I p150)	CHAF1A CAF CAF1P150	Bos taurus (Bovine)	964	412	445	ERQEALEAKLEEKRKKEEEKRLREEEKRIKAEKA
Q0V9A3	reviewed	SPT2_XENTR	Protein SPT2 homolog (SPT2 domain-containing protein 1)	spty2d1	Xenopus tropicalis (Western clawed frog) (Silurana tropicalis)	778	49	81	RKKDEESRRKETVEKRKKEDLLAKRKELKHDRK
Q32N87	reviewed	HDGR2_XENLA	Hepatoma-derived growth factor-related protein 2 (HRP-2)	hdgfl2 hdgfrp2	Xenopus laevis (African clawed frog)	642	293	328	ISEWKKRDEERKRELEERRKKEQEEQLRRLREEERE
Q5XXA7	reviewed	HDGR2_DANRE	Hepatoma-derived growth factor-related protein 2 (HRP-2)	hdgfl2 hdgfrp2 si:ch211-232a14.3 zgc:66215	Danio rerio (Zebrafish) (Brachydanio rerio)	662	314	367	DTDRVSEWKKRDEERRKELEERRKREEAEELRRLREREKEEEEKRKKDKETKVR
Q68FG3	reviewed	SPT2_MOUSE	Protein SPT2 homolog (SPT2 domain-containing protein 1)	Spty2d1	Mus musculus (Mouse)	682	49	82	RRKEEELRQKALEEKKRKEELVKKRIELKHDKKA
Q98TA5	reviewed	CA1AA_XENLA	Chromatin assembly factor 1 subunit A-A (CAF-1 subunit A) (Chromatin assembly factor I p150 subunit A) (CAF-I 150 kDa subunit A) (CAF-I p150-A) (xp150)	chaf1a-a caip150	Xenopus laevis (African clawed frog)	896	308	388	SGKEYKKEKKEREDKEKAEKMKLKEEKKREKLEALEAKQEEKRKKDEEKRQKEEEKRQKEEEKRLKEEEKRVKAEKAEITR
Q6FRS1	reviewed	SWC3_CANGA	SWR1-complex protein 3	SWC3 CAGL0H06391g	Candida glabrata (strain ATCC 2001 / BCRC 20586 / JCM 3761 / NBRC 0622 / NRRL Y-65 / CBS 138) (Yeast) (Nakaseomyces glabratus)	659	192	229	DDEKEKKWQEEQEYKKKEKEEQKKLESEQRKKRAEEKK
