# Supplementary material for: Cryo-EM structure of ALC1 in an open conformation bound to a PARylated nucleosome
Source: Acta Crystallogr D Struct Biol. 2026 May 20;82(Pt 6):683–99. doi: 10.1107/S2059798326004158 (PMC13224931; doi:10.1107/S2059798326004158)
Supplement: Supplementary file 8 [file d-82-00683-sup8.txt]

# Download map and model
open emdb:55533
open 9t4v

# Set global display options
set bgColor white
lighting soft
graphics silhouettes true

# Set map display and style
volume #1 step 1 level 0.08
transparency #1 50

# Assign protein secondary structures
# (shouldn't be necessary after PDB deposition, but just in case)
dssp protein

# Name chains and structural elements to make the rest easier to read
name H3 /a,e
name H4 /b,f
name H2A /c,g
name H2B /d,h
name histones (H3 | H4 | H2A | H2B)
name DNA /i,j
name nucleosome (histones | DNA)
name ALC1 /k
name NATPase /k:1-266
name CATPase /k:267-500
name linker /k:501-703
name RLSHelix /k:586-608
name RLS /k:610-617
name SGRH /k:637-680
name SGRHBasicResidues /k:634-680 & (:ARG | :LYS)
name macro /k:704-897
# Interesting residues from Lehmann et al 2017
name macroBasicResidues /k:816,825,826,832,833,834,835,843,857,860,861,862,866
name NATPaseAcidicResidues /k:27,33,94,95,139,143,192,223,228
name CATPaseAcidicResidues /k:329,332,334,337,340,344,353,377,381,384,391,401
name macroMutations /k:857,860
name CATPaseMutations /k:340,334,332,353,384
name NATPaseMutations /k:228,223,27,95,143,139,33
name mutationsFromLehmann2017 (macroMutations | CATPaseMutations | NATPaseMutations)
# ADPr binding pocket in macro domain, based on PDB 2bfq
name adprPocket /k:723,750

# Apply color code to atomic model
color H3 blue
color H4 green
color H2A yellow
color H2B red
color DNA silver
color NATPase salmon
color CATPase deeppink
color linker plum
color RLS darkviolet
color macro #5b00ffff

# Set atomic model style
hide atoms
show cartoons
cartoon style #2 modeHelix tube radius 2 sides 24
show nucleic atoms
nucleotides stub

# Orient
turn y 90
turn z 90
view name disc
turn x -90
turn z -15
view name gyres
turn y -50
view name supergroove
view gyres
turn y 180
view name dyad
view gyres
turn x 60
turn y 40
turn x 10
view name SGRHView

view gyres

# List named selections and views in the Log
tool show Log
name list
view list
